# Supplementary material for: Warm Temperatures Reduce Flower Attractiveness and Bumblebee Foraging
Source: Insects. 2021 May 25;12(6):493. doi: 10.3390/insects12060493 (PMC8226554; doi:10.3390/insects12060493)
Supplement: Supplementary file 1 [file insects-12-00493-s001.zip]

Archive with 1 entries (1 files):
- insects-1206955-supplementary.pdf
